# Supplementary material for: Bacteriorhodopsin-Based pH Sensor for Cell Culture Condition Regulation
Source: Materials (Basel). 2025 Jan 21;18(3):478. doi: 10.3390/ma18030478 (PMC11818522; doi:10.3390/ma18030478)
Supplement: Supplementary file 1 [file materials-18-00478-s001.zip]

Archive with 1 entries (1 files):
- materials-3395564-supplementary.pdf
